# Supplementary material for: New Heterotrinuclear CuIILnIIICuII (Ln = Ho, Er) Compounds with the Schiff Base: Syntheses, Structural Characterization, Thermal and Magnetic Properties
Source: Materials (Basel). 2022 Jun 17;15(12):4299. doi: 10.3390/ma15124299 (PMC9231215; doi:10.3390/ma15124299)
Supplement: Supplementary file 1 [file materials-15-04299-s001.zip]

Archive with 1 entries (1 files):
- materials-1703837-supplementary.pdf
